# Supplementary material for: Eco-evolutionary strategies drive viral diversification in nutrient-poor soils across elevation gradients
Source: Natl Sci Rev. 2025 Sep 8;12(10):nwaf374. doi: 10.1093/nsr/nwaf374 (PMC12501426; doi:10.1093/nsr/nwaf374)
Supplement: nwaf374_Supplemental_Files [file nwaf374_supplemental_files.zip › Supplementary Table.xlsx]

## Sheet: Table S1
Table S1 The properties of natural soil
#Sample_ID	Al (mg/kg)	Ba (mg/kg)	Ca (mg/kg)	Fe (mg/kg)	K (mg/kg)	Mg (mg/kg)	Mn (mg/kg)	Na (mg/kg)	TP (mg/kg)	TN (g/kg)	TC (g/kg)	TOC (g/kg)	PO43--P (g/kg)	NH4+-N (g/kg)	NOX--N (g/kg)	NO2--N (g/kg)	MAT (℃)	MAP (mm)	Solar radiation (kJ m-2 day-1)	Elevation (m)
KLV.01	60449.1	512.71	66594.2	48939.7	12693.3	34266.8	1065.05	15779.8	2592.47	0.251	2.35	1.857	0.0121	0.0041	0.0063	0.0006	26.1992	418.797	16910.7	703
KLV.12	67020.6	620.35	31138.9	102747	4974.66	58632.2	1643.29	3720.43	1783.86	0.461	3.85	2.459	0.0029	0.0047	0.0211	0.0008	24.1805	644.779	16948.8	904
KLV.14	60743.5	670.72	23243.5	99764.5	2230.22	72432	1536.36	1590.84	1449.59	0.404	2.549	4.24	0.0017	0.0046	0.0067	0.0001	24.1805	644.779	16948.8	904
KLV.17	61560.8	551.82	43828.9	95285.5	2258.98	55841.5	1499.52	1109.24	1449.45	0.278	2.686	2.856	0.0015	0.0044	0.0141	0.0028	24.1805	644.779	16948.8	904
KLV.22	71956.4	715.37	33959.4	105257	5110.48	38385.2	1686.54	3566.06	2058.28	0.374	2.998	2.673	0.0052	0.0058	0.001	0.0001	24.1805	644.779	16948.8	904
KLV.34	108833	503.1	3075.83	123344	1536.17	3798.69	2283.02	596.51	2531.21	0.479	4.017	3.476	0.0025	0.008	0.0152	0	19.2797	1556.91	16983.5	1436
KLV.36	102964	637.16	7389.12	118544	2990.96	4707.5	2429.6	1138.11	3460.42	0.496	4.932	2.56	0.0394	0.0158	0.0516	0.0019	19.2797	1556.91	16983.5	1436
KLV.39	99822	599.1	5295.62	116958	2618.31	4634.24	2380.82	816.28	3664.4	0.573	6.048	2.918	0.1212	0.0181	0.0391	0.0007	19.2797	1556.91	16983.5	1436
KLV.44	113395	536.2	2477.37	132983	1062.97	3660.14	1891.81	516.51	2497.51	0.303	2.751	1.404	0.0013	0.0047	0.0151	0	19.2797	1556.91	16983.5	1436
KLV.23	133634	444.67	1972.83	130387	1106.82	4496.85	1963.76	694.93	3106.79	0.384	2.552	2.566	0.0018	0.0029	0.0016	0.0001	15.8562	2182.93	16981.6	1857
KLV.28	131917	284.12	2132.69	114599	2621.87	3938.6	2279.59	1309.09	3495.86	0.763	5.63	1.349	0.0013	0.0021	0.0132	0.0002	15.8562	2182.93	16981.6	1857
KLV.33	123165	290.35	1892.93	106804	3222.67	3361.23	2189.41	1543.62	3371.65	0.887	6.987	1.843	0.0013	0.0042	0.0163	0	15.8562	2182.93	16981.6	1857
KLV.45	10577.4	61.38	1358.51	10508.4	1155.81	552.56	103.19	566.05	1118.49	2.363	44.342	11.342	0.0394	0.0181	0.0085	0	12.8413	2411.76	16970.9	2277
KLV.50	5075.83	46.42	862.93	4775.33	835.2	234.26	54.55	377.75	889.5	2.188	44.875	10.135	0.0421	0.0196	0.0186	0	12.8413	2411.76	16970.9	2277
KLV.55	5754.05	39.43	817.04	5471.25	813.25	317.47	61.2	389.62	693.21	2.049	45.493	8.348	0.0287	0.0149	0.0108	0	12.8413	2411.76	16970.9	2277
KLV.78	54181.6	325.04	5960.48	57686.1	5196.8	2816.07	1559.69	3666.69	3503.25	1.575	19.973	8.749	0.0031	0.0139	0.0086	0.0002	11.1693	2329.66	16992.6	2538
KLV.80	25580.5	212.26	3282.32	45905.6	3576.69	1638.42	353.56	1824.24	3467.64	2.406	33.841	12.6	0.0166	0.0106	0.0065	0.0003	11.1693	2329.66	16992.6	2538
KLV.83	51925.4	277.64	3883.17	59277.6	4389.5	2467.66	1251.55	2338.33	3480.77	2.012	25.201	9.333	0.0023	0.0106	0.0261	0.0001	11.1693	2329.66	16992.6	2538
KLV.88	35458.2	278.51	4292.29	66400.5	5081.68	2767.57	733.89	2596.47	4705.33	2.08	26.277	5.138	0.0106	0.0087	0.0066	0.0001	9.55824	2102.52	17070.9	2816
KLV.89	26962.2	252.42	3450.39	33768.5	3069.5	1530.62	2145.37	1545.96	2991.89	1.719	27.612	5.519	0.0043	0.024	0.0002	0	9.55824	2102.52	17070.9	2816
KLV.94	25223	245.15	3292.16	28068.5	3038.98	1476.22	355.42	1636.9	3906.69	1.644	31.109	6.246	0.0081	0.0184	0.0202	0	9.55824	2102.52	17070.9	2816
KLV.99	17848.7	259.97	4819.69	24979	2566.15	1571.69	310.04	1476.73	1965.31	1.564	38.289	7.242	0.0288	0.0239	0.0077	0	9.55824	2102.52	17070.9	2816
KLV.56	57892.3	456.51	34416.4	70918.7	6072.56	20456.9	1143.55	6547.17	2042.78	0.9	17.444	4.096	0.0016	0.0078	0.0357	0	7.12778	1610.13	17017.7	3310
KLV.58	60001	313.15	30794	66907.1	4760.66	18483.8	1067.7	5178.75	1883.25	1.057	20.83	6.275	0.0014	0.0069	0.0127	0.0001	7.12778	1610.13	17017.7	3310
KLV.61	68577.2	333.45	28010.7	69771.8	5108.42	17287.1	1006.42	5492.17	1797.74	0.753	13.217	4.816	0.0014	0.0067	0.0043	0.0001	7.12778	1610.13	17017.7	3310
KLV.66	69113.1	402.74	27158.2	67592.7	5880.12	15665.1	985.49	5853.6	2502.31	0.884	13.401	5.35	0.001	0.0054	0.0118	0.0001	7.12778	1610.13	17017.7	3310
KLV.67	72364.1	826.78	46060.3	85895.9	12272	29787.8	1657.11	15629.6	2679.54	0.355	4.249	1.053	0.0024	0.0024	0.0008	0	5.31919	1395.09	17053.4	3783
KLV.72	62739.4	717.3	30629.5	56406.6	7530.5	14566.2	1200.18	9860.28	2556.19	0.662	14.677	4.579	0.0026	0.0045	0.0087	0	5.31919	1395.09	17053.4	3783
KLV.77	68041.4	728.72	38783	72993.8	9093.26	21855.4	1385.1	12749	2574.21	0.451	8.232	4.964	0.0021	0.0042	0.0048	0.0005	5.31919	1395.09	17053.4	3783
KLV.100	78826.2	703.71	44857	79661.9	11102.3	24479.2	1266.98	20529.8	2231.91	0.405	4.71	1.65	0.0021	0.0049	0.0091	0.0004	4.8018	1395.04	17080.5	3950
KLV.102	78487	664.54	43381.4	76841.5	10353.6	22915.1	1163.13	20233.9	1931.47	0.519	7.196	1.867	0.0015	0.0034	0.0237	0.0001	4.8018	1395.04	17080.5	3950
KLV.105	83608.6	686.08	43638.1	75613.5	10003.2	23085.8	1205.99	20317.2	1957.02	0.287	3.251	1.162	0.0023	0.0016	0.0091	0.0001	4.8018	1395.04	17080.5	3950
KLV.110	81484.4	756.23	42143.2	85606.9	11655.2	23841.3	1392.69	19821.3	2473.13	0.446	4.473	1.581	0.0034	0.004	0.0045	0.0001	4.8018	1395.04	17080.5	3950
KLV.127	94782	868.91	47196.1	76282.3	15842	12115	929.05	27473	2265.33	0.108	0.238	0.278	0.0033	0.0004	0.0118	0.0003	3.52188	1005.71	17058.5	4514
KLV.132	91247.3	906.19	46609.7	84439.4	15623.9	12268.3	1133.18	24966	3426.72	0.135	0.178	1.031	0.0041	0.0003	0.016	0.0017	3.52188	1005.71	17058.5	4514

## Sheet: Table S2
Table S2 The properties of field microcosm cultivated soil
#Sample_ID	Elevation (m)	PO43--P (mg/kg)	NH4+-N (g/kg)	NO2--N (g/kg)	TN (%)	TP (%)	TOC (%)	Solar radiation (kJ m-2 day-1)	MAT (℃)	MAP (mm)
KLW.01	703	705.035	0.0118	0.0036	0.276823	0.176563	1.58449	16910.7	26.1992	418.797
KLW.02	703	200.351	0.0167	0.002	0.248853	0.161009	1.45131	16910.7	26.1992	418.797
KLW.03	703	1182.77	0.0132	0.0017	0.230425	0.161085	1.38048	16910.7	26.1992	418.797
KLW.31	904	844.404	0.0224	0.002	0.232692	0.168956	1.14121	16948.8	24.1805	644.779
KLW.32	904	695.085	0.01	0.0006	0.227647	0.159412	1.13467	16948.8	24.1805	644.779
KLW.61	1436	72.7818	0.0608	0.2943	0.238929	0.180357	1.13279	16983.5	19.2797	1556.91
KLW.62	1436	33.6264	0.0329	0.0015	0.226648	0.172253	1.12668	16983.5	19.2797	1556.91
KLW.63	1436	41.1185	0.0263	0.0008	0.250987	0.190461	1.1819	16983.5	19.2797	1556.91
KLW.92	1857	239.101	0.011	0.0007	0.3025	0.186562	1.23997	16981.6	15.8562	2182.93
KLW.93	1857	97.2213	0.0138	0.0006	0.246786	0.173214	1.13251	16981.6	15.8562	2182.93
KLW.122	2277	326.903	0.2639	0.3895	0.222527	0.173626	1.17557	16970.9	12.8413	2411.76
KLW.123	2277	309.627	0.2635	0.4252	0.200735	0.158088	1.15284	16970.9	12.8413	2411.76
KLW.212	2538	293.334	0.3134	0.3407	0.290461	0.193421	1.1035	16992.6	11.1693	2329.66
KLW.241	2816	280.539	0.2183	0.2455	0.274315	0.17774	1.17311	17070.9	9.55824	2102.52
KLW.242	2816	232.045	0.1494	0.6423	0.228009	0.197685	1.06944	17070.9	9.55824	2102.52
KLW.243	2816	253.942	0.1301	0.3064	0.238889	0.164899	1.35468	17070.9	9.55824	2102.52
KLW.151	3310	184.972	0.0116	0.0984	0.228896	0.226948	1.1215	17017.7	7.12778	1610.13
KLW.152	3310	333.778	0.0241	0.1825	0.24019	0.169304	1.11864	17017.7	7.12778	1610.13
KLW.153	3310	149.583	0.021	0.1254	0.244062	0.189688	1.07027	17017.7	7.12778	1610.13
KLW.181	3783	533.294	0.2511	0.1322	0.27191	0.185393	1.07442	17053.4	5.31919	1395.09
KLW.182	3783	456.182	0.1526	0.1831	0.263483	0.18427	1.14286	17053.4	5.31919	1395.09
KLW.183	3783	554.772	0.1803	0.1463	0.230899	0.173034	1.16253	17053.4	5.31919	1395.09
KLW.272	3950	473.618	0.0032	0.1138	0.279012	0.185802	1.19818	17080.5	4.8018	1395.04
KLW.301	4514	75.0401	0.0684	0.43145	0.265278	0.182292	1.17021	17058.5	3.52188	1005.71
KLW.332	4514	326.837	0.1136	0.0834	0.193155	0.155655	1.08592	17058.5	3.52188	1005.71
KLW.333	4514	361.1	0.0552	0.0832	0.216549	0.167606	1.29191	17058.5	3.52188	1005.71

## Sheet: Table S3
Table S3 Spearman correlation analysis between elevation and soil properties in cultivated soil
	PO43--P	NH4+-N	NO2--N	TN	TP	TOC
Elevation	-0.001	0.336	0.458*	-0.026	0.258	-0.317

## Sheet: Table S4
Table S4 Spearman correlation analysis between climate factors and viral traits in cultivated soil
	PCs number	vOTU number	Lytic rate	KEGG	eggNOG	CAZy	BacMet
Solar radiation	-0.087	0.09	-0.108	0.052	0.084	0.079	0.038
MAT	0.083	0.007	0.114	-0.003	-0.023	0	0.057
MAP	0.023	-0.215	-0.155	-0.316	-0.302	-.396*	-0.297

## Sheet: Table S5
Table S5 Life history traits used in this study
Life history traits and other functional genes	Associated metagenomic community aggregated traits used in this study
Amino acid, fatty acid and nucleotide synthesis	> eggNOG category and KEGG pathway modules associated with amino acid, lipid and nucleotide metabolism
Chaperons	> Chaperons genes: As detailed in Table S5 (Finn et al., 2020. Appl. Soil Ecol. doi: 10.1016/j.apsoil.2019.103483)
Siderophores	> KEGG pathway: Biosynthesis of siderophore group nonribosomal peptides
Oligosaccharides degradation enzymes	> Genes associated with Oligosaccharides degradation among GH and AA genes as detailed in Table S6 (Piton et al., 2023. Nat. Microbiol. doi: 10.1038/s41564-023-01465-0)
Carbohydrate central metabolism	> KEGG pathway: Central carbohydrate metabolism
Primary metabolism	> eggNOG categories : F-Nucleotide transport and metabolism, J-Translation and ribosomes, D-Cell cycling, E-Aminoacid transport and metabolism, H-Coenzyme transport and metabolism and A-RNA processing and modification; KEGG pathways: Purine, Cysteine, Methionine, Arginine, Proline and Lysinemetabolism, Proteosome, cofactors and vitamins metabolisms and Ribosome, AminoacyI tRNA, RNA and DNApolymer…
Complex polymers degradation enzymes	> Genes associated with Lignin degradation among GH and AA genes as detailed in Table S6 (Piton et al., 2023. Nat. Microbiol. doi: 10.1038/s41564-023-01465-0)
Fungal biomass degradation enzymes	> Genes associated with Chitin and Glucan degradation among GH and AA genes as detailed in Table S6 (Piton et al., 2023. Nat. Microbiol. doi: 10.1038/s41564-023-01465-0)
Antibiotic	> Antibiotic Resistance Genes
Pathogenic interactions with human	> Virulence factor gene
Sporulation	> Sporulation genes: As detailed in Table S5 (Browne et al., 2021. Genome Biol. doi: 10.1186/s13059-021-02428-6)
Biofilm formation and adhesion	> Biofilm formation and adhesion genes: As detailed in Table S4 and Table S5 (Cania et al., 2020. Front. Microbiol. doi: 10.3389/fmicb.2020.00568; Graham et. al., 2018. ISME J. doi: 10.1038/s41396-018-0091-3)
Membrane synthesis and repair	> eggNOG categories: M-Cell wall, membrane and envelope, KEGG pathways: Lipid and lipopolysaccharide metabolism
Motility	> eggNOG category: N-Motility
Chemotaxis	> Chemotaxis gene: As detailed in Table S4 and Table S5 (Piton et al., 2023. Nat. Microbiol. doi: 10.1038/s41564-023-01465-0; Graham et. al., 2018. ISME J. doi: 10.1038/s41396-018-0091-3)
Sigma factor	> σ‌ factor genes: As detailed in Table S5 (Chávez et al., 2020. J. Bacteriol. doi: 10.1128/jb.00413-20)
Osmolytes	> KEGG Orthology associated with Trehalose and glycine betaine (Malik et al., 2019. ISME J. doi: 10.1038/s41396-019-0484-y)
Exoenzymes (All)	> GH and AA genes in global metabolism as detailed in Table S6 (Piton et al., 2023. Nat. Microbiol. doi: 10.1038/s41564-023-01465-0)
Bacterial biomass degradation enzyme	> Genes associated with Peptidoglycan degradation as detailed in Table S6 (Piton et al., 2023. Nat. Microbiol. doi: 10.1038/s41564-023-01465-0)
Uptake system	> KEGG pathway associated with transport systems

## Sheet: Table S6
Table S6 Function of KO used in this study
KO	Gene	Process
K11931	pgaB	Biofilm formation and adhesion
K11935	pgaA
K11936	pgaC
K11937	pgaD
K12148	bssS
K12687	flu
K13650	mcbA
K13654	mcbR
K4334	csgB
K4336	csgC
K04335	csgA
K00575	cheR	Chemotaxis
K02556	motA
K02557	motB
K03406	mcp
K03407	cheA
K03408	cheW
K03412	cheB
K03413	cheY
K03415	cheV
K13924	cheBR

## Sheet: Table S7
Table S7 Function of COG used in this study
COG	Gene	Process
COG0459	groEL	Chaperons
C0G0443	dnaK
COG0484	dnaJ
COG0535	skfB	Sporulation
COG0700	spmB
COG1366	spoIIAA
COG1873	ylmC
COG2002	abrB
COG2032	sodC
COG2088	spoVG
COG2172	rsbW
COG2208	rsbU
COG2359	spoVS
COG2385	spoIID
COG2715	spmA
COG2718	yeaH
COG3546	cotJC
COG3773	cwlJ
COG3854	spoIIIAA
COG3858	yaaH
COG3874	ytfJ
COG5018	kapD
COG5337	cotH
COG5401	gerM
COG5577	cotF
COG1596	wcaB and wzA	Biofilm formation and adhesion
COG0110	wcaF
COG3524	psE and RkpR
COG2327	wcaK
COG0643	cheA	Chemotaxis
COG0784	cheY
COG0835	cheW
COG2201	cheB
COG1406	cheX
COG1871	cheD
COG0840	Methyl-accepting chemotaxis proteins
COG1352	Methyl-accepting chemotaxis proteins
COG0568	σ‌D, σ‌S and σ‌H	Sigma factor
COG1191	σ‌F and σ‌B
COG1508	σ‌N
COG1595	extracytoplasmic function o factors

## Sheet: Table S8
Table S8 Function of CAZy enzymes used in this study
Cazy family	Process
GH12	Cellulose
GH44	Cellulose
GH45	Cellulose
GH48	Cellulose
GH5	Cellulose
GH6	Cellulose
GH7	Cellulose
GH8	Cellulose
GH9	Cellulose
AA16	Cellulose
AA9	Cellulose
AA10	Cellulose, Chitin
AA15	Cellulose, Chitin
GH18	Chitin
GH19	Chitin
GH85	Chitin
AA11	Chitin
GH66	Dextran
GH70	Dextran
GH32	Fructan
GH68	Fructan
GH128	Glucan
GH17	Glucan
GH55	Glucan
GH64	Glucan
GH81	Glucan
AA1	Lignin
AA12	Lignin
AA2	Lignin
AA3	Lignin
AA4	Lignin
AA5	Lignin
AA6	Lignin
AA8	Lignin
GH100	Mixed
GH29	Mixed
GH35	Mixed
GH42	Mixed
GH46	Mixed
GH49	Mixed
GH59	Mixed
GH71	Mixed
GH75	Mixed
GH76	Mixed
GH97	Mixed
GH1	Oligosaccharides
GH2	Oligosaccharides
GH20	Oligosaccharides
GH3	Oligosaccharides
GH31	Oligosaccharides
GH4	Oligosaccharides
AA7	Oligosaccharides
GH102	Peptidoglycan
GH103	Peptidoglycan
GH104	Peptidoglycan
GH108	Peptidoglycan
GH22	Peptidoglycan
GH23	Peptidoglycan
GH24	Peptidoglycan
GH25	Peptidoglycan
GH73	Peptidoglycan
GH13	Starch/Glycogen
GH14	Starch/Glycogen
GH15	Starch/Glycogen
GH57	Starch/Glycogen
GH65	Starch/Glycogen
AA13	Starch/Glycogen
GH10	Xylan
GH11	Xylan
GH30	Xylan
AA14	Xylan

## Sheet: Table S9
Table S9 Information of metagenomic dataset
Type	Number	Latitude	Longitude	MAT (℃)	MAP (mm)	Reference
Mt. Taibai	SRR16940296	36˚58′ N	107˚39′ E	11.4	910.6	Data were taken from: Wang et al. 2022., Eur J Soil Sci. doi: 10.1111/ejss.13276
	SRR16940295	36˚58′ N	107˚39′ E	11.4	910.6
	SRR16940294	36˚58′ N	107˚39′ E	11.4	910.6
	SRR16940300	36˚58′ N	107˚39′ E	11.4	910.6
	SRR16940299	36˚58′ N	107˚39′ E	11.4	910.6
	SRR16940293	36˚58′ N	107˚39′ E	11.4	910.6
	SRR16940292	36˚58′ N	107˚39′ E	11.4	910.6
	SRR16940291	36˚58′ N	107˚39′ E	11.4	910.6
	SRR16940290	36˚58′ N	107˚39′ E	11.4	910.6
	SRR16940289	36˚58′ N	107˚39′ E	11.4	910.6
	SRR16940288	36˚58′ N	107˚39′ E	11.4	910.6			30°45′26′′ N	90°59′18′′ E
	SRR16940287	36˚58′ N	107˚39′ E	11.4	910.6
	SRR16940286	36˚58′ N	107˚39′ E	11.4	910.6
Mt. Norikura	SRR16940298	36˚6′ N	137˚33′ E	8.5	2100	Data were taken from: Kerfahi et al. 2022., Catena doi: 10.1016/j.catena.2020.105099
	SRR16940297	36˚6′ N	137˚33′ E	8.5	2100
	SRR17689985	36˚6′ N	137˚33′ E	8.5	2100
	SRR17689988	36˚6′ N	137˚33′ E	8.5	2100
	SRR17689986	36˚6′ N	137˚33′ E	8.5	2100
	SRR17689992	36˚6′ N	137˚33′ E	8.5	2100
	SRR17689987	36˚6′ N	137˚33′ E	8.5	2100
	SRR17689997	36˚6′ N	137˚33′ E	8.5	2100
	SRR17689980	36˚6′ N	137˚33′ E	8.5	2100
	SRR17689984	36˚6′ N	137˚33′ E	8.5	2100
	SRR17689983	36˚6′ N	137˚33′ E	8.5	2100
	SRR17690004	36˚6′ N	137˚33′ E	8.5	2100
	SRR17689978	36˚6′ N	137˚33′ E	8.5	2100
	SRR17689979	36˚6′ N	137˚33′ E	8.5	2100
	SRR17689989	36˚6′ N	137˚33′ E	8.5	2100				,
	SRR17689993	36˚6′ N	137˚33′ E	8.5	2100
	SRR17689998	36˚6′ N	137˚33′ E	8.5	2100
	SRR17689990	36˚6′ N	137˚33′ E	8.5	2100
	SRR17689999	36˚6′ N	137˚33′ E	8.5	2100
	SRR17689994	36˚6′ N	137˚33′ E	8.5	2100
Valley in Antarctica	mgs787773	80˚52′ S	176˚18′ W	-27.4	119.4	Data were taken from: Dragone et al. 2022., mSystems doi: 10.1128/msystems.01330-21
	mgs787779	80˚52′ S	176˚18′ W	-27.4	119.4
	mgs787782	80˚52′ S	176˚18′ W	-27.4	119.4
	mgs787749	80˚52′ S	176˚18′ W	-27.4	119.4
	mgs787800	80˚52′ S	176˚18′ W	-27.4	119.4
	mgs787806	80˚52′ S	176˚18′ W	-27.4	119.4
	mgs787809	80˚52′ S	176˚18′ W	-27.4	119.4
	mgs787752	80˚52′ S	176˚18′ W	-27.4	119.4
	mgs787830	80˚52′ S	176˚18′ W	-27.4	119.4
	mgs787833	80˚52′ S	176˚18′ W	-27.4	119.4
	mgs787836	80˚52′ S	176˚18′ W	-27.4	119.4
	mgs787755	80˚52′ S	176˚18′ W	-27.4	119.4
	mgs787863	80˚52′ S	176˚18′ W	-27.4	119.4
	mgs787866	80˚52′ S	176˚18′ W	-27.4	119.4
	mgs787869	80˚52′ S	176˚18′ W	-27.4	119.4
	mgs807055	80˚52′ S	176˚18′ W	-27.4	119.4
	mgs807058	80˚52′ S	176˚18′ W	-27.4	119.4
	mgs807061	80˚52′ S	176˚18′ W	-27.4	119.4
